# Supplementary material for: Murine Xenograft Models as Preclinical Tools in Endometrial Cancer Research
Source: Cancers (Basel). 2024 Nov 28;16(23):3994. doi: 10.3390/cancers16233994 (PMC11640439; doi:10.3390/cancers16233994)
Supplement: Supplementary file 1 [file cancers-16-03994-s001.zip]

Archive with 1 entries (1 files):
- cancers-3289876-supplementary.pdf
